# Supplementary material for: Analysis of region-specific changes in gene expression upon treatment with citalopram and desipramine reveals temporal dynamics in response to antidepressant drugs at the transcriptome level
Source: Psychopharmacology (Berl). 2012 May 1;223(3):281–97. doi: 10.1007/s00213-012-2714-0 (PMC3438400; doi:10.1007/s00213-012-2714-0)
Supplement: Supplementary file 1 — (XLS 32 kb) [file 213_2012_2714_MOESM1_ESM.xls]

## Sheet: assayIDs_Cqthreshold
Assay ID	Gene Symbol	Description	Threshold
18S-Hs99999901_s1	18S	Ribosomal 18S	0.383358
Adra1d-Rn00577931_m1	Adra1d	Adrenergic receptor, alpha 1d	0.469734
Adra2a-Rn00562488_s1	Adra2a	Adrenergic receptor, alpha 2a	0.681794
Adra2c-Rn00593341_s1	Adra2c	Adrenergic receptor, alpha 2c	0.561182
Adrb1-Rn00824536_s1	Adrb1	Adrenergic receptor, beta 1	0.738524
Adrb2-Rn00560650_s1	Adrb2	Adrenergic receptor, beta 2	0.532616
Aes-Rn00570087_m1	Aes	Amino-terminal enhancer of split	0.704568
Akr1a1-Rn00578613_m1	Akr1a1	Aldo-keto reductase family 1, member A1	0.424978
Akt1-Rn00583646_m1	Akt1	Thymoma viral proto-oncogene 1	0.609646
Arnt-Rn00562847_m1	Arnt	Aryl hydrocarbon receptor nuclear translocator	0.559963
Arrb1-Rn00563760_m1	Arrb1	Arrestin, beta 1	0.605542
Arrb2-Rn00563775_m1	Arrb2	Arrestin, beta 2	0.611792
Ar-Rn00560747_m1	Ar	Androgen receptor	0.54447
Atp6v0c-Rn00821689_g1	Atp6v0c	ATPase, H transporting, lysosomal V0 subunit c	0.297953
Bcl2-Rn99999125_m1	Bcl2	B-cell leukemia/lymphoma 2	0.482585
Bdnf-Rn00560868_m1	Bdnf	Brain derived neurotrophic factor	0.494178
Cacna1a-Rn00563825_m1	Cacna1a	Calcium channel, voltage-dependent, P/Q type, alpha 1A subunit	0.637995
Camk2a-Rn00563883_m1	Camk2a	Calcium/calmodulin-dependent protein kinase II, alpha	0.738394
Cdk5-Rn00590045_m1	Cdk5	Cyclin-dependent kinase 5	0.589282
Cebpb-Rn00824635_s1	Cebpb	CCAAT/enhancer binding protein (C/EBP), beta	0.571931
Cnr1-Rn00562880_m1	Cnr1	Cannabinoid receptor 1 (brain)	0.500469
Cplx1-Rn02396766_m1	Cplx1	Complexin 1	0.451132
Cplx2-Rn00587924_m1	Cplx2	Complexin 2	0.511632
Creb1-Rn00578826_m1	Creb1	CAMP responsive element binding protein 1	0.498942
Crem-Rn00565271_m1	Crem	CAMP responsive element modulator	0.117881
Crhbp-Rn00594854_m1	Crhbp	Corticotropin releasing hormone binding protein	0.69462
Crhr1-Rn00578611_m1	Crhr1	Corticotropin releasing hormone receptor 1	0.706599
Crhr2-Rn00575617_m1	Crhr2	Corticotropin releasing hormone receptor 2	0.398337
Ctcf-Rn00582748_m1	Ctcf	CCCTC-binding factor	0.337905
Dbp-Rn00497539_m1	Dbp	D site albumin promoter binding protein	0.642843
Drd1ip-Rn00594406_m1	Drd1ip	Dopamine receptor D1 interacting protein	0.371593
Drd2-Rn00561126_m1	Drd2	Dopamine receptor 2	0.590072
Egr1-Rn00561138_m1	Egr1	Early growth response 1	0.336857
Esr2-Rn00562610_m1	Esr2	Estrogen receptor 2 beta	0.516668
Ets1-Rn00561167_m1	Ets1	V-ets erythroblastosis virus E26 oncogene homolog 1 (avian)	0.514417
Fos-Rn02396759_m1	Fos	FBJ murine osteosarcoma viral oncogene homolog	0.613332
Galr1-Rn02132426_s1	Galr1	Galanin receptor 1	0.494318
Galr2-Rn01773918_m1	Galr2	Galanin receptor 2	0.383611
Galr3-Rn02132531_s1	Galr3	Galanin receptor 3	0.173593
Gap43-Rn00567901_m1	Gap43	Growth associated protein 43	0.516882
Gata2-Rn00583735_m1	Gata2	GATA binding protein 2	0.302375
Gria1-Rn00709588_m1	Gria1	Glutamate receptor, ionotropic, AMPA1 (alpha 1)	0.734912
Gria2-Rn00568514_m1	Gria2	Glutamate receptor, ionotropic, AMPA2	0.499881
Gria3-Rn00583547_m1	Gria3	Glutamate receptor, ionotropic, AMPA3 (alpha 3)	0.489723
Grip2-Rn00593521_m1	Grip2	Glutamate receptor interacting protein 2	0.353561
Hdac1-Rn01399592_g1	Hdac1	Histone deacetylase 1	0.337076
Hdac3-Rn00584926_m1	Hdac3	Histone deacetylase 3	0.575696
Hdac5-Rn01464251_g1	Hdac5	Histone deacetylase 5	0.403493
Hspb1-Rn00583001_g1	Hspb1	Heat shock 27kDa protein 1	0.601081
Htr1a-Rn00561409_s1	Htr1a	5-hydroxytryptamine (serotonin) receptor 1A	0.454591
Htr2c-Rn00562748_m1	Htr2c	5-hydroxytryptamine (serotonin) receptor 2C	0.310831
Id1-Rn00562985_s1	Id1	Inhibitor of DNA binding 1	0.903893
Id3-Rn00564927_m1	Id3	Inhibitor of DNA binding 3	0.543824
Il10ra-Rn00589389_m1	Il10ra	Interleukin 10 receptor, alpha	0.366435
Il10-Rn00563409_m1	Il10	Interleukin 10	0.315937
Il1b-Rn99999009_m1	Il1b	Interleukin 1 beta	0.199876
Il1r1-Rn00565482_m1	Il1r1	Interleukin 1 receptor, type I	0.89289
Il6ra-Rn00566707_m1	Il6ra	Interleukin 6 receptor, alpha	0.594631
Il6-Rn01410330_m1	Il6	Interleukin 6	0.443927
Jund-Rn00824678_s1	Jund	Jun D proto-oncogene	0.73562
Jun-Rn99999045_s1	Jun	Jun oncogene	0.350299
Ndrg2-Rn00592162_m1	Ndrg2	N-myc downstream regulated gene 2	0.490331
Npy2r-Rn00576733_s1	Npy2r	Neuropeptide Y receptor Y2	0.70593
Npy-Rn01410145_m1	Npy	Neuropeptide Y	0.490278
Nr2f2-Rn00756179_m1	Nr2f2	Nuclear receptor subfamily 2, group F, member 2	0.606332
Nr4a1-Rn00666995_m1	Nr4a1	Nuclear receptor subfamily 4, group A, member 1	0.551384
Nr4a2-Rn00570936_m1	Nr4a2	Nuclear receptor subfamily 4, group A, member 2	0.448907
Ntf3-Rn00579280_m1	Ntf3	Neurotrophin 3	0.322433
Ntrk2-Rn00820626_m1	Ntrk2	Neurotrophic tyrosine kinase, receptor, type 2	0.455863
Oprk1-Rn00567737_m1	Oprk1	Opioid receptor, kappa 1	0.465898
Oprm1-Rn00565144_m1	Oprm1	Opioid receptor, mu 1	0.677601
Pax6-Rn00443072_m1	Pax6	Paired box gene 6	0.58544
Penk1-Rn00567566_m1	Penk1	Proenkephalin 1	0.277565
Pir-Rn02348795_m1	Pir	Pirin	0.445378
Plat-Rn00565767_m1	Plat	Plasminogen activator, tissue	0.514209
Pnoc-Rn00564560_m1	Pnoc	Prepronociceptin	0.430294
Pomc-Rn00595020_m1	Pomc	Pro-opiomelanocortin	0.354492
Ppia-Rn00690933_m1	Ppia	Peptidylprolyl isomerase A	0.33156
Ppp3r2-Rn00572597_g1	Ppp3r2	Protein phosphatase 3, regulatory subunit B, alpha isoform (calcineurin B, type II)	0.2
Rpl32-Rn00820748_g1	Rpl32	Ribosomal protein L32	0.826345
Rxra-Rn00441185_m1	Rxra	Retinoid X receptor alpha	0.587863
S100a10-Rn01409218_m1	S100a10	S100 calcium binding protein A10 (calpactin)	0.558903
Scn2a1-Rn00561862_m1	Scn2a1	Sodium channel, voltage-gated, type 2, alpha 1 polypeptide	0.566342
Slc6a2-Rn00580207_m1	Slc6a2	Solute carrier family 6 (neurotransmitter transporter, noradrenalin), member 2	0.345272
Slc6a3-Rn00562224_m1	Slc6a3	Solute carrier family 6 (neurotransmitter transporter, dopamine), member 3	0.226472
Slc6a4-Rn00564737_m1	Slc6a4	Solute carrier family 6 (neurotransmitter transporter, serotonin), member 4	0.383295
Sp1-Rn00561953_m1	Sp1	Sp1 transcription factor	0.565993
Sst-Rn00561967_m1	Sst	Somatostatin	0.722124
Stat1-Rn00583505_m1	Stat1	Signal transducer and activator of transcription 1	0.661439
Stat3-Rn00562562_m1	Stat3	Signal transducer and activator of transcription 3	0.316209
Stat5a-Rn00567011_m1	Stat5a	Signal transducer and activator of transcription 5A	0.479155
Tnf-Rn99999017_m1	Tnf	Tumor necrosis factor (TNF superfamily, member 2)	0.373925
Tparl-Rn01765951_m1	Tparl	TPA regulated locus	0.460478
Ucn-Rn00569682_m1	Ucn	Urocortin	0.582593
Vgf-Rn00578591_g1	Vgf	VGF nerve growth factor inducible	0.266246
Yy1-Rn00709969_m1	Yy1	YY1 transcription factor	0.301242
