# Supplementary material for: Analysis of region-specific changes in gene expression upon treatment with citalopram and desipramine reveals temporal dynamics in response to antidepressant drugs at the transcriptome level
Source: Psychopharmacology (Berl). 2012 May 1;223(3):281–97. doi: 10.1007/s00213-012-2714-0 (PMC3438400; doi:10.1007/s00213-012-2714-0)
Supplement: Supplementary file 2 — (XLS 97 kb) [file 213_2012_2714_MOESM2_ESM.xls]

## Sheet: 2_way_ANOVA_treatment_time_DMI
DMI - Prefrontal cortex							DMI - Cingulate cortex							DMI - Dentate gyrus of hippocampus							DMI - Basolateral nuclei of amygdala
Gene Symbol	Treatment Factor P	Time Factor P	Interaction Factor P	Treatment Factor P (FDR corrected)	Time Factor P (FDR corrected)	Interaction Factor P (FDR corrected)	Gene Symbol	Treatment Factor P	Time Factor P	Interaction Factor P	Treatment Factor P (FDR corrected)	Time Factor P (FDR corrected)	Interaction Factor P (FDR corrected)	Gene Symbol	Treatment Factor P	Time Factor P	Interaction Factor P	Treatment Factor P (FDR corrected)	Time Factor P (FDR corrected)	Interaction Factor P (FDR corrected)	Gene Symbol	Treatment Factor P	Time Factor P	Interaction Factor P	Treatment Factor P (FDR corrected)	Time Factor P (FDR corrected)	Interaction Factor P (FDR corrected)
Adra1d	0.317609	0.778996	0.005779	0.824357	0.811702	0.0486332	Adra1d	0.338181	0.087392	0.823932	0.597157	0.23347	0.985645	Adra1d	0.376497	0.046184	0.040584	0.781437	0.0776731	0.172572	Adra1d	0.01674	0.003851	0.011074	0.203241	0.0169897	0.112341
Adra2a	0.931503	0.000104	0.050115	0.983209	0.00133467	0.177506	Adra2a	0.128237	0.186284	4e-05	0.384711	0.371554	0.0015	Adra2a	0.116694	0.333617	0.047893	0.556216	0.433117	0.186531	Adra2a	0.010377	0.018487	0.357941	0.194569	0.04766	0.622447
Adra2c	0.027692	0.001403	0.722218	0.213228	0.00739713	0.881763	Adra2c	0.494972	0.051092	0.937481	0.700432	0.153276	0.985645	Adra2c	0.027697	0.200805	0.141792	0.556216	0.285761	0.327894	Adra2c	0.004623	0.130044	0.379989	0.115575	0.195066	0.633315
Adrb1	0.223094	0.008962	0.387639	0.735205	0.0300032	0.613861	Adrb1	0.102762	0.000641	0.717471	0.369079	0.010335	0.951137	Adrb1	0.451911	0.000808	0.270124	0.781437	0.00459938	0.526031	Adrb1	0.614325	0.009318	0.024905	0.877504	0.030213	0.156562
Adrb2	0.702601	0.589684	0.995284	0.932763	0.70253	0.995284	Adrb2	0.87761	0.679008	0.87352	0.940296	0.746353	0.985645	Adrb2	0.110339	0.019623	0.568614	0.556216	0.0453782	0.822153	Adrb2	0.228503	0.513269	0.90376	0.63833	0.566106	0.976862
Aes	0.813939	0.075789	0.372601	0.983209	0.149635	0.613861	Aes	0.327804	0.488777	0.8768	0.597157	0.643128	0.985645	Aes	0.436617	0.040875	0.828054	0.781437	0.0738744	0.901381	Aes	0.608707	0.319648	0.023649	0.877504	0.374587	0.156562
Akr1a1	0.347078	0.000536	0.082063	0.824357	0.005159	0.234032	Akr1a1	0.997283	0.047944	0.538594	0.997283	0.153276	0.943472	Akr1a1	0.071162	0.007882	0.373971	0.556216	0.0261059	0.643578	Akr1a1	0.463805	0.07879	0.247744	0.877504	0.123109	0.53088
Akt1	0.864655	0.627722	0.726544	0.983209	0.710803	0.881763	Akt1	0.745807	0.144226	0.99775	0.887865	0.309056	0.99775	Akt1	0.395307	0.064307	0.506631	0.781437	0.10345	0.781056	Akt1	0.743721	0.00227	0.039178	0.885382	0.0133846	0.172844
Ar	0.11081	0.060451	0.450893	0.501904	0.125803	0.655071	Ar	0.516376	0.841971	0.591554	0.717189	0.853349	0.943472	Ar	0.024251	0.932516	0.168161	0.556216	0.942726	0.365997	Ar	0.110954	0.579928	0.102415	0.594396	0.621351	0.295428
Arnt	0.983209	0.308775	0.032007	0.983209	0.457225	0.124355	Arnt	0.705166	0.886986	0.52297	0.867007	0.886986	0.943472	Arnt	0.298505	0.027043	0.041484	0.731459	0.0555884	0.172572	Arnt	0.593477	0.593294	0.656569	0.877504	0.626719	0.863907
Arrb1	0.59881	0.337716	0.719211	0.868773	0.490644	0.881763	Arrb1	0.027915	0.099135	0.588036	0.232625	0.247838	0.943472	Arrb1	0.537871	0.78544	0.355226	0.781437	0.842356	0.625874	Arrb1	0.992098	0.69343	0.341342	0.995976	0.722323	0.622447
Atp6v0c	0.523315	0.006024	0.050716	0.839484	0.0261928	0.177506	Atp6v0c	0.253568	0.000953	0.333881	0.512339	0.0119125	0.943472	Atp6v0c	0.066235	3e-06	0.743271	0.556216	0.000222	0.882511	Atp6v0c	0.23831	0.000108	0.005632	0.63833	0.0027	0.112341
Bcl2	0.121841	0.017109	0.577498	0.521209	0.0497848	0.766678	Bcl2	0.178254	0.188254	0.353743	0.43126	0.371554	0.943472	Bcl2	0.876678	0.094555	0.463557	0.967826	0.145772	0.745722	Bcl2	0.610225	0.022203	0.165299	0.877504	0.0515932	0.420608
Cacna1a	0.491915	0.007816	0.538755	0.824357	0.0286587	0.754257	Cacna1a	0.248438	0.686944	0.798873	0.512339	0.746353	0.982221	Bdnf	0.077942	0.613266	0.70537	0.556216	0.667378	0.882511	Cacna1a	0.222993	0.019064	0.502157	0.63833	0.04766	0.738466
Camk2a	0.573699	0.593045	0.251539	0.86835	0.70253	0.463216	Camk2a	0.017198	0.236591	0.290813	0.161231	0.422484	0.908791	Cacna1a	0.672142	0.009132	0.007607	0.843026	0.028157	0.0938197	Camk2a	0.698133	0.044343	0.421108	0.877504	0.0811152	0.686589
Cdk5	0.576282	0.054614	0.102397	0.86835	0.120151	0.238926	Cdk5	0.143605	0.215837	0.635791	0.398903	0.394824	0.943472	Camk2a	0.929368	0.137973	0.020024	0.967826	0.200196	0.113983	Cdk5	0.995976	0.055133	0.091851	0.995976	0.0977442	0.275553
Cebpb	0.013535	0.093442	0.002915	0.130274	0.17131	0.034496	Cebpb	0.324152	0.122328	0.50282	0.597157	0.286706	0.943472	Cdk5	0.754822	0.039688	0.989214	0.930947	0.0738744	0.989214	Cebpb	0.605114	0.306655	0.184163	0.877504	0.365065	0.445556
Cnr1	0.961354	0.250691	0.069338	0.983209	0.40215	0.213561	Cnr1	0.423848	0.575316	0.624401	0.652933	0.719145	0.943472	Cebpb	0.233374	0.021277	0.012658	0.71957	0.0477121	0.113983	Cnr1	0.1492	0.002108	0.365169	0.63833	0.0133846	0.622447
Cplx1	0.962396	0.109201	0.98611	0.983209	0.191102	0.995284	Cplx1	0.057937	0.664083	0.249731	0.362106	0.743376	0.81434	Cnr1	0.231863	0.427765	0.588839	0.71957	0.518928	0.822153	Cplx1	0.520961	0.720009	0.976984	0.877504	0.739735	0.987581
Cplx2	0.366986	0.019503	0.844562	0.824357	0.0536333	0.929018	Cplx2	0.102028	0.000689	2.4e-05	0.369079	0.010335	0.0015	Cplx1	0.407526	0.01961	0.413458	0.781437	0.0453782	0.695361	Cplx2	0.236027	0.175309	0.168243	0.63833	0.239058	0.420608
Creb1	0.197969	0.079892	0.145241	0.735205	0.153792	0.310654	Creb1	0.464565	0.559618	0.978243	0.683184	0.711379	0.991462	Cplx2	0.892068	0.012954	0.041977	0.967826	0.0368691	0.172572	Creb1	0.169598	0.197633	0.309805	0.63833	0.25556	0.611457
Crhbp	0.642056	3.3e-05	0.06085	0.882827	0.0005082	0.203715	Crhbp	0.968388	0.003156	0.246446	0.981474	0.0225937	0.81434	Creb1	0.52876	0.12753	0.814173	0.781437	0.188744	0.901381	Crhbp	0.52363	0.279285	0.36154	0.877504	0.337845	0.622447
Crhr1	0.094047	0.017457	0.012867	0.482775	0.0497848	0.0707685	Crhr1	0.944398	0.587751	0.953479	0.981474	0.719208	0.985645	Crhbp	0.297966	0.222171	0.002494	0.731459	0.304457	0.0938197	Crhr1	0.540786	0.00679	0.029225	0.877504	0.0254625	0.156562
Ctcf	0.238452	0.012848	0.00031	0.735205	0.0412207	0.00795667	Ctcf	0.161369	0.137805	0.956224	0.417334	0.303982	0.985645	Crhr1	0.2058	0.612275	0.828296	0.71957	0.667378	0.901381	Ctcf	0.677277	0.040371	0.894581	0.877504	0.0756956	0.976862
Dbp	6.5e-05	0.029318	0.021496	0.00159775	0.0778443	0.109922	Dbp	0.000258	0.696596	0.086881	0.009675	0.746353	0.465434	Ctcf	0.955518	0.041614	0.114321	0.967826	0.0738744	0.304518	Dbp	0.003998	0.034939	0.080963	0.115575	0.0671904	0.253009
Drd1ip	0.426565	0.008535	0.10703	0.824357	0.0298725	0.242391	Drd1ip	0.642419	0.009352	0.072975	0.816634	0.0438375	0.443117	Dbp	0.0002	0.02657	0.081594	0.0148	0.0555884	0.274453	Drd1ip	0.812676	0.001346	0.044981	0.896334	0.0127125	0.176809
Drd2	0.947786	0.106701	0.986599	0.983209	0.191069	0.995284	Drd2	0.084988	0.425962	0.021621	0.369079	0.602776	0.324315	Drd1ip	0.778877	0.000649	0.854151	0.944867	0.00419333	0.916046	Drd2	0.04946	0.00298	0.035566	0.37095	0.0149	0.170395
Egr1	8.3e-05	1e-06	0.003136	0.00159775	3.85e-05	0.034496	Egr1	0.001146	0.073797	0.003555	0.0195	0.204992	0.088875	Egr1	0.549118	0.015373	0.331666	0.781437	0.0406286	0.613582	Egr1	0.021679	0.012943	0.119956	0.203241	0.0373356	0.326727
Ets1	0.064094	0.522367	0.549538	0.41127	0.649202	0.755615	Ets1	0.155497	0.790607	0.709607	0.41651	0.812267	0.951137	Ets1	0.328205	3.2e-05	0.009183	0.735975	0.0007104	0.0970774	Ets1	0.664698	0.096226	0.601465	0.877504	0.147285	0.83724
Fos	2.5e-05	1e-06	0.000575	0.00159775	3.85e-05	0.0110688	Fos	0.014886	0.00066	0.128411	0.159493	0.010335	0.642055	Fos	0.043406	3.9e-05	0.649163	0.556216	0.0007104	0.851496	Fos	0.000975	0	0.047149	0.073125	0	0.176809
Galr2	0.821087	0.041032	0.252663	0.983209	0.0957413	0.463216	Gap43	0.123355	0.307829	0.463514	0.384711	0.491216	0.943472	Galr2	0.585099	3.5e-05	0.657235	0.801802	0.0007104	0.851496	Galr2	0.202339	0.185666	0.693789	0.63833	0.244297	0.88092
Gap43	0.107353	0.08543	0.740503	0.501904	0.160442	0.881763	Gata2	0.002823	0.598838	0.072045	0.0352875	0.719208	0.443117	Gap43	0.114885	0.290071	0.059163	0.556216	0.383308	0.218903	Gap43	0.963754	0.062715	0.121978	0.995976	0.102253	0.326727
Gata2	0.087092	0.919081	0.123421	0.479006	0.919081	0.271526	Gria1	0.548114	0.00249	0.453313	0.734081	0.02075	0.943472	Gata2	0.514997	0.550763	0.115074	0.781437	0.630718	0.304518	Gata2	0.235759	0.06101	0.728227	0.63833	0.102202	0.88092
Gria1	0.905888	0.006123	0.09431	0.983209	0.0261928	0.238534	Gria2	0.072049	0.251153	0.048048	0.369079	0.428102	0.443117	Gria1	0.965724	0.016734	0.128117	0.967826	0.0427006	0.314237	Gria1	0.08362	0.010071	0.469773	0.482423	0.030213	0.738466
Gria2	0.586418	0.000706	0.007653	0.86835	0.0055209	0.053571	Gria3	0.199506	0.300962	0.544431	0.453423	0.491216	0.943472	Gria2	0.326408	0.000173	0.075293	0.735975	0.00160025	0.265318	Gria2	0.160586	0.005151	0.602813	0.63833	0.0203329	0.83724
Gria3	0.382492	0.000378	0.397796	0.824357	0.004158	0.613861	Hdac1	0.350332	0.000449	0.050508	0.597157	0.010335	0.443117	Gria3	0.292289	0.00068	0.346901	0.731459	0.00419333	0.625874	Gria3	0.921064	0.205796	0.027054	0.986854	0.261605	0.156562
Hdac1	0.352342	0.036009	0.490413	0.824357	0.0911059	0.699293	Hdac3	0.103342	0.005097	0.850607	0.369079	0.0294058	0.985645	Grip2	0.350755	0.404849	0.260902	0.763408	0.499314	0.521804	Hdac1	0.170328	0.024382	0.723775	0.63833	0.0537836	0.88092
Hdac3	0.274409	0.382984	0.40522	0.809937	0.536178	0.613861	Hdac5	0.00084	0.013605	0.04066	0.0195	0.0600221	0.443117	Hdac1	0.199987	0.022004	0.179221	0.71957	0.0478911	0.368399	Hdac3	0.064212	0.017945	0.011628	0.437809	0.04766	0.112341
Hdac5	0.018401	0.000717	0.396552	0.157431	0.0055209	0.613861	Hspb1	0.102938	0.301463	0.732832	0.369079	0.491216	0.951137	Hdac3	0.27757	0.00017	0.115223	0.731459	0.00160025	0.304518	Hdac5	0.385191	0.806831	0.011132	0.877504	0.817734	0.112341
Hspb1	0.00276	0.219422	0.010155	0.03542	0.359479	0.0651613	Htr1a	0.793989	0.48046	0.761125	0.888794	0.643128	0.951406	Hdac5	0.306422	0.042927	0.097662	0.731459	0.0738744	0.304518	Hspb1	0.673546	0.389676	0.933269	0.877504	0.436204	0.976862
Htr1a	0.743284	0.522734	0.940086	0.970049	0.649202	0.986129	Htr2c	0.393758	0.001523	0.012266	0.652933	0.0163179	0.229988	Hspb1	0.878023	0.942726	0.736298	0.967826	0.942726	0.882511	Htr1a	0.780382	0.064856	0.706613	0.896334	0.103494	0.88092
Htr2c	0.373673	0.804684	0.945524	0.824357	0.826142	0.986129	Id1	0.0013	0.249976	0.060068	0.0195	0.428102	0.443117	Htr1a	0.119115	0.002753	0.024179	0.556216	0.0119836	0.127803	Htr2c	0.032407	0.00159	0.011324	0.270058	0.0127125	0.112341
Id1	6.3e-05	0.283586	0.098383	0.00159775	0.428159	0.238534	Id3	0.087962	0.04069	0.43685	0.369079	0.145067	0.943472	Htr2c	0.905463	0.842058	0.494034	0.967826	0.86724	0.777841	Id1	0.195829	0.002671	0.220077	0.63833	0.0143089	0.500175
Id3	0.238703	0.779249	0.419274	0.735205	0.811702	0.620848	Il10ra	0.453199	0.210251	0.840113	0.679798	0.394221	0.985645	Id1	0.149072	0.003716	0.435332	0.629995	0.0150765	0.715879	Id3	0.17947	0.031769	0.488329	0.63833	0.0647189	0.738466
Il10ra	0.406421	0.06769	0.624754	0.824357	0.137161	0.801768	Il1r1	0.425295	0.34398	0.959361	0.652933	0.520454	0.985645	Id3	0.052672	0.013733	0.005645	0.556216	0.0376386	0.0938197	Il10ra	0.355023	0.020637	0.726452	0.877504	0.0499282	0.88092
Il1r1	0.216455	0.61544	0.744345	0.735205	0.710803	0.881763	Il6ra	0.094904	0.00583	0.606513	0.369079	0.0312321	0.943472	Il10ra	0.450442	0.843801	0.724718	0.781437	0.86724	0.882511	Il1r1	0.529329	0.004112	0.581112	0.877504	0.0171333	0.83724
Il6ra	0.620552	0.542108	0.286722	0.868773	0.662576	0.501763	Jun	0.958677	0.132478	0.438622	0.981474	0.301086	0.943472	Il1r1	0.79461	0.042394	0.303918	0.948405	0.0738744	0.576665	Il6ra	0.45733	0.001595	0.947902	0.877504	0.0127125	0.976862
Jun	0.871243	0.036679	0.406583	0.983209	0.0911059	0.613861	Jund	0.044999	0.424658	0.367638	0.337492	0.602776	0.943472	Il6ra	0.967826	0.012106	0.13164	0.967826	0.0358338	0.314237	Jun	0.636957	0.031928	0.843402	0.877504	0.0647189	0.958411
Jund	0.611446	0.355322	0.002968	0.868773	0.506663	0.034496	Ndrg2	0.125705	0.006551	0.178525	0.384711	0.032755	0.704704	Jun	0.197736	0.000589	0.019712	0.71957	0.00419333	0.113983	Jund	0.701907	0.022701	0.887047	0.877504	0.0515932	0.976862
Ndrg2	0.229178	0.446543	0.82565	0.735205	0.603225	0.929018	Npy	0.426583	0.067058	0.140822	0.652933	0.193437	0.647674	Jund	0.43926	0.001172	0.666627	0.781437	0.0054205	0.851496	Ndrg2	0.679728	0.061321	0.756929	0.877504	0.102202	0.901106
Npy	0.816671	0.00138	0.029424	0.983209	0.00739713	0.124355	Npy2r	0.135075	0.649817	0.164065	0.389639	0.738428	0.683604	Ndrg2	0.622743	0.006258	0.006869	0.82291	0.022052	0.0938197	Npy	0.013114	0.001695	0.077696	0.19671	0.0127125	0.253009
Npy2r	0.477538	0.514488	0.0323	0.824357	0.649202	0.124355	Nr2f2	0.343464	0.773509	0.681864	0.597157	0.805739	0.951137	Npy	0.481521	0.26941	0.00485	0.781437	0.362479	0.0938197	Npy2r	0.160088	0.008648	0.791397	0.63833	0.030213	0.927418
Nr2f2	0.295183	0.521271	0.098042	0.811753	0.649202	0.238534	Nr4a1	5e-05	0.003404	0.076807	0.00375	0.0225937	0.443117	Npy2r	0.667424	4.8e-05	0.031491	0.843026	0.0007104	0.155356	Nr2f2	0.472476	0.033735	0.054145	0.877504	0.0665822	0.184585
Nr4a1	0.001542	0	0.005113	0.0237468	0	0.0486332	Nr4a2	0.113398	0.186006	0.588241	0.384711	0.371554	0.943472	Nr2f2	0.153242	0.575721	0.019586	0.629995	0.645505	0.113983	Nr4a1	0.460968	0.00232	0.646832	0.877504	0.0133846	0.863907
Nr4a2	0.764464	0.267226	0.843183	0.973964	0.415823	0.929018	Ntf3	0.206885	0.042553	0.723484	0.456364	0.145067	0.951137	Nr4a1	0.085451	0.001168	0.120155	0.556216	0.0054205	0.306602	Nr4a2	0.50884	0.000318	0.052345	0.877504	0.0059625	0.184585
Ntf3	0.469304	0.891747	0.833426	0.824357	0.903481	0.929018	Ntrk2	0.413203	0.049298	0.911882	0.652933	0.153276	0.985645	Nr4a2	0.050588	0.000245	0.019157	0.556216	0.00201444	0.113983	Ntf3	0.783323	0.9124	0.815027	0.896334	0.9124	0.940416
Ntrk2	0.921243	0.001441	0.231567	0.983209	0.00739713	0.453873	Oprk1	0.967147	0.462972	0.640783	0.981474	0.631325	0.943472	Ntf3	0.562959	0.390559	0.103574	0.786018	0.489854	0.304518	Ntrk2	0.678041	0.008985	0.036351	0.877504	0.030213	0.170395
Oprk1	0.477578	0.729891	0.587577	0.824357	0.791572	0.766838	Oprm1	0.314931	0.001858	0.377141	0.597157	0.0174188	0.943472	Ntrk2	0.542505	0.105329	0.937471	0.781437	0.159068	0.950313	Oprk1	0.542148	0	0.226838	0.877504	0	0.500378
Oprm1	0.494591	0.00734	0.834633	0.824357	0.028259	0.929018	Pax6	0.221273	0.090275	0.933712	0.474156	0.23347	0.985645	Oprm1	0.106832	0.059545	0.812738	0.556216	0.0979184	0.901381	Oprm1	0.562596	0.025099	0.619615	0.877504	0.0537836	0.84493
Pax6	0.560413	0.668713	0.264211	0.86835	0.735584	0.473122	Penk1	0.190566	3.2e-05	0.662272	0.446639	0.0024	0.951137	Pax6	0.392525	0.02962	0.806321	0.781437	0.05924	0.901381	Pax6	0.526794	0.142412	0.946815	0.877504	0.209429	0.976862
Penk1	0.399723	0.001034	0	0.824357	0.00707117	0	Pir	0.690658	0.018676	0.634142	0.863322	0.0778167	0.943472	Penk1	0.120263	0.018955	0.004963	0.556216	0.0453782	0.0938197	Penk1	0.977619	0.003575	0.027934	0.995976	0.0167578	0.156562
Pir	0.433607	0.113701	0.0116	0.824357	0.194555	0.0687077	Plat	0.642123	0.762392	0.212863	0.816634	0.805344	0.760225	Pir	0.852054	0.83965	0.582348	0.967826	0.86724	0.822153	Pir	0.623599	0.532428	0.987581	0.877504	0.578726	0.987581
Plat	0.055783	0.665455	0.073274	0.390481	0.735584	0.217004	Pnoc	0.259585	0.633604	0.74831	0.512339	0.734056	0.951242	Plat	0.608109	0.468451	0.532487	0.818183	0.559119	0.788081	Plat	0.412168	0.150704	0.00451	0.877504	0.217362	0.112341
Pnoc	0.95192	0.270015	0.337566	0.983209	0.415823	0.577613	Pomc	0.724283	0.199798	0.9038	0.876149	0.384227	0.985645	Pnoc	0.928721	0.554009	0.902857	0.967826	0.630718	0.941006	Pnoc	0.496864	0.05604	0.480524	0.877504	0.0977442	0.738466
Pomc	0.503179	0.167125	0.565591	0.824357	0.279753	0.764044	Rxra	0.85445	0.120456	0.735546	0.92875	0.286706	0.951137	Rxra	0.924569	0.365576	0.151096	0.967826	0.466425	0.338821	Pomc	0.02116	0.278211	0.021571	0.203241	0.337845	0.156562
Rxra	0.971961	0.491949	0.947708	0.983209	0.649202	0.986129	S100a10	0.758896	0.636182	0.435793	0.888794	0.734056	0.943472	S100a10	0.523011	0.551231	0.110144	0.781437	0.630718	0.304518	Rxra	0.909618	0.327685	0.302585	0.986854	0.378098	0.611457
S100a10	0.481682	0.398954	0.030124	0.824357	0.548562	0.124355	Scn2a1	0.56224	0.02911	0.641561	0.739789	0.114908	0.943472	Scn2a1	0.29435	0.000112	0.751327	0.731459	0.00138133	0.882511	S100a10	0.16086	0.009718	0.263043	0.63833	0.030213	0.548006
Scn2a1	0.431604	0.002641	0.06374	0.824357	0.0127098	0.204499	Sp1	0.791425	0.456894	0.146806	0.888794	0.631325	0.647674	Sp1	0.892226	0.005195	0.66633	0.967826	0.0192215	0.851496	Scn2a1	0.713703	0.261181	0.043944	0.877504	0.326476	0.176809
Sp1	0.830285	0.780077	0.022841	0.983209	0.811702	0.109922	Sst	0.852404	0.003615	0.063727	0.92875	0.0225937	0.443117	Sst	0.475462	0.086539	0.015383	0.781437	0.136253	0.113983	Sp1	0.704766	0.182756	0.191345	0.877504	0.244297	0.448465
Sst	0.205394	1.3e-05	0.000162	0.735205	0.00025025	0.006237	Stat1	0.072485	0.604135	0.336177	0.369079	0.719208	0.943472	Stat1	0.538648	0.035374	0.877406	0.781437	0.0688862	0.927543	Sst	0.967941	0.000527	0.011983	0.995976	0.007905	0.112341
Stat1	0.964454	0.626462	0.185074	0.983209	0.710803	0.385154	Stat3	0.056159	0.349519	0.601539	0.362106	0.520454	0.943472	Stat3	0.260618	0.008114	0.173849	0.731459	0.0261059	0.367566	Stat1	0.075556	0.167493	0.318837	0.472225	0.232629	0.613148
Stat3	0.086252	0.051609	0.212496	0.479006	0.116879	0.430584	Stat5a	0.475294	0.353909	0.496029	0.68552	0.520454	0.943472	Stat5a	0.466083	0.214432	0.929823	0.781437	0.299396	0.950313	Stat3	0.706331	0.156111	0.501424	0.877504	0.220912	0.738466
Stat5a	0.771582	0.059803	0.890858	0.973964	0.125803	0.966142	Tparl	0.544346	0.548844	0.575074	0.734081	0.709712	0.943472	Tparl	0.663896	0.003871	0.667389	0.843026	0.0150765	0.851496	Stat5a	0.805808	0.000854	0.950812	0.896334	0.010675	0.976862
Tparl	0.465854	0.014973	0.090572	0.824357	0.0461168	0.238534	Vgf	0.779065	0.038107	0.210316	0.888794	0.142901	0.760225	Yy1	0.216686	0.000914	0.524744	0.71957	0.00483114	0.788081	Tparl	0.801167	0.015936	0.000368	0.896334	0.0442667	0.0276
Ucn	0.694989	0.0073	0.235778	0.932763	0.028259	0.453873	Yy1	0.16737	0.335359	0.446143	0.418425	0.520454	0.943472								Yy1	0.728047	0.333348	0.342113	0.880702	0.378805	0.622447
Vgf	0.284004	0.037879	0.099131	0.809937	0.0911463	0.238534
Yy1	0.008174	0.001102	0.006316	0.089914	0.00707117	0.0486332

## Sheet: 2_way_ANOVA_treatment_time_CIT
CIT - Prefrontal cortex							CIT - Cingulate cortex							CIT - Dentate gyrus of hippocampus							CIT - Basolateral nuclei of amygdala
Gene Symbol	Treatment Factor P	Time Factor P	Interaction Factor P	Treatment Factor P (FDR corrected)	Time Factor P (FDR corrected)	Interaction Factor P (FDR corrected)	Gene Symbol	Treatment Factor P	Time Factor P	Interaction Factor P	Treatment Factor P (FDR corrected)	Time Factor P (FDR corrected)	Interaction Factor P (FDR corrected)	Gene Symbol	Treatment Factor P	Time Factor P	Interaction Factor P	Treatment Factor P (FDR corrected)	Time Factor P (FDR corrected)	Interaction Factor P (FDR corrected)	Gene Symbol	Treatment Factor P	Time Factor P	Interaction Factor P	Treatment Factor P (FDR corrected)	Time Factor P (FDR corrected)	Interaction Factor P (FDR corrected)
Adra1d	0.523429	0.392541	0.870829	1	0.471049	0.999994	Adra1d	0.892831	0.018624	0.999536	0.95477	0.0626444	0.999964	Adra1d	0.267449	0.000353	0.001823	1	0.00153659	0.0449673	Adra1d	0.546382	0.61115	0.058938	0.929602	0.706642	0.999995
Adra2a	0.969789	0.088672	0.133055	1	0.164356	0.693694	Adra2a	0.383609	0.074524	0.166517	0.95477	0.144651	0.999964	Adra2a	0.022679	0.294761	0.198878	0.681145	0.325557	0.902169	Adra2a	0.129882	0.01101	0.649865	0.929602	0.067895	0.999995
Adra2c	0.289828	0.239693	0.383947	1	0.331883	0.999994	Adra2c	0.892936	0.004978	0.980676	0.95477	0.033226	0.999964	Adra2c	0.694363	0.93108	0.016812	1	0.93108	0.207348	Adra2c	0.467151	0.024284	0.943807	0.929602	0.115788	0.999995
Adrb1	0.708288	0.121309	0.796931	1	0.204068	0.999994	Adrb1	0.410519	0.000393	0.861029	0.95477	0.0058164	0.999964	Adrb1	0.944247	0.136459	0.832055	1	0.16554	0.989323	Adrb1	0.994494	0.019601	0.989639	0.994494	0.103605	0.999995
Adrb2	0.445126	0.045924	0.098372	1	0.106662	0.693694	Adrb2	0.713619	0.044929	0.420535	0.95477	0.103898	0.999964	Adrb2	0.482065	0.307019	0.954314	1	0.334109	0.989323	Adrb2	0.883695	0.77529	0.973376	0.946961	0.808049	0.999995
Aes	0.751924	0.023329	0.854242	1	0.0730299	0.999994	Aes	0.945134	0.15225	0.999527	0.95477	0.220282	0.999964	Aes	0.572807	0.004172	0.898067	1	0.00997806	0.989323	Aes	0.680747	0.148961	0.978593	0.929602	0.269119	0.999995
Akr1a1	0.421	0.089026	0.863012	1	0.164356	0.999994	Akr1a1	0.946952	0.158105	0.928702	0.95477	0.220282	0.999964	Akr1a1	0.800675	0.050005	0.759882	1	0.071161	0.989323	Akr1a1	0.444432	0.067554	0.907656	0.929602	0.180579	0.999995
Akt1	0.716341	0.00237	0.824813	1	0.01896	0.999994	Akt1	0.940419	0.076235	0.981605	0.95477	0.144651	0.999964	Akt1	0.665561	0.001283	0.988756	1	0.00412791	0.989323	Akt1	0.523446	0.068327	0.997555	0.929602	0.180579	0.999995
Arnt	0.612585	0.016781	0.757634	1	0.060408	0.999994	Ar	0.918792	0.031306	0.849814	0.95477	0.0926658	0.999964	Ar	0.381739	0.0821	0.852663	1	0.108489	0.989323	Ar	0.76088	0.240124	0.916204	0.929602	0.364932	0.999995
Arrb1	0.917019	0.018959	0.997557	1	0.0620476	0.999994	Arnt	0.947808	0.009784	0.67859	0.95477	0.0405561	0.999964	Arnt	0.993716	0.000747	0.932056	1	0.0027639	0.989323	Arnt	0.638729	0.007908	0.894236	0.929602	0.0583053	0.999995
Arrb2	0.807228	0.535345	0.53068	1	0.566836	0.999994	Arrb1	0.48515	0.003581	0.987834	0.95477	0.0270396	0.999964	Arrb1	0.652591	0.004177	0.905949	1	0.00997806	0.989323	Arrb1	0.807752	0.0266	0.9963	0.929602	0.115788	0.999995
Atp6v0c	0.867393	0.111278	0.939537	1	0.2003	0.999994	Atp6v0c	0.640829	0.046661	0.677196	0.95477	0.104521	0.999964	Atp6v0c	0.920206	0.000254	0.792479	1	0.00150114	0.989323	Atp6v0c	0.437862	0.106852	0.885562	0.929602	0.240009	0.999995
Bcl2	0.515154	0.197989	0.593713	1	0.296984	0.999994	Bcl2	0.561973	0.160746	0.91817	0.95477	0.220282	0.999964	Bcl2	0.004988	0.119069	0.404974	0.369112	0.146852	0.989323	Bcl2	0.213138	0.107031	0.627382	0.929602	0.240009	0.999995
Cacna1a	0.91782	0.011311	0.996584	1	0.0479054	0.999994	Cacna1a	0.826551	0.06501	0.999147	0.95477	0.130916	0.999964	Bdnf	0.151041	0.65489	0.550805	1	0.682561	0.989323	Cacna1a	0.806237	0.222337	0.996554	0.929602	0.352064	0.999995
Camk2a	0.817957	0.027472	0.96068	1	0.082416	0.999994	Camk2a	0.897831	0.048023	0.999964	0.95477	0.104521	0.999964	Cacna1a	0.289683	0.001776	0.486744	1	0.005476	0.989323	Camk2a	0.70063	0.051905	0.999163	0.929602	0.165023	0.999995
Cdk5	0.59273	0.016478	0.605657	1	0.060408	0.999994	Cdk5	0.94981	0.385897	0.635587	0.95477	0.439329	0.999964	Camk2a	0.741249	0.001198	0.560594	1	0.00402964	0.989323	Cdk5	0.755305	0.008667	0.991372	0.929602	0.0583053	0.999995
Cebpb	0.285272	0.350237	0.793989	1	0.434777	0.999994	Cebpb	0.319972	0.146867	0.849754	0.95477	0.218121	0.999964	Cdk5	0.617866	0.000266	0.487075	1	0.00150114	0.989323	Cebpb	0.290168	0.482935	0.959734	0.929602	0.59562	0.999995
Cnr1	0.471529	0.008469	0.184485	1	0.0406512	0.830183	Cnr1	0.912146	0.092832	0.772024	0.95477	0.163561	0.999964	Cebpb	0.923056	0.011338	0.298729	1	0.0204637	0.989323	Cnr1	0.789137	0.102003	0.989946	0.929602	0.240009	0.999995
Cplx1	0.727868	0.002046	0.10675	1	0.018414	0.693694	Cplx1	0.460021	0.039843	0.962238	0.95477	0.103898	0.999964	Cnr1	0.552661	3.9e-05	0.541095	1	0.00036075	0.989323	Cplx1	0.895774	0.117938	0.999995	0.946961	0.256689	0.999995
Cplx2	0.883763	0.003087	0.858705	1	0.0219207	0.999994	Cplx2	0.800727	0.008124	0.996332	0.95477	0.0400784	0.999964	Cplx1	0.966447	0.001044	0.937437	1	0.00367886	0.989323	Cplx2	0.497355	0.180489	0.648665	0.929602	0.304429	0.999995
Creb1	0.031339	0.602786	0.514876	0.693846	0.620008	0.999994	Creb1	0.165718	0.097239	0.384637	0.95477	0.165109	0.999964	Cplx2	0.707778	0.00017	0.762827	1	0.00114364	0.989323	Creb1	0.513147	0.074897	0.815503	0.929602	0.191116	0.999995
Crhbp	0.493009	0.129848	0.802149	1	0.212479	0.999994	Crhbp	0.350911	0.011118	0.625989	0.95477	0.0433017	0.999964	Creb1	0.722181	0.002925	0.102797	1	0.008325	0.657126	Crhbp	0.297985	0.192339	0.586249	0.929602	0.316291	0.999995
Crhr1	0.555958	0.219677	0.330912	1	0.312829	0.999994	Crhr1	0.688227	0.298992	0.996545	0.95477	0.356861	0.999964	Crhbp	0.498488	0.065841	0.005933	1	0.0885861	0.10976	Crhr1	0.145574	0.374281	0.605415	0.929602	0.501439	0.999995
Ctcf	0.50113	0.041858	0.392292	1	0.100459	0.999994	Ctcf	0.606719	0.082979	0.836424	0.95477	0.149767	0.999964	Crhr1	0.907684	0.140619	0.906231	1	0.167836	0.989323	Ctcf	0.841667	0.00675	0.994235	0.929602	0.0555	0.999995
Dbp	0.785042	0.40175	0.328122	1	0.474197	0.999994	Dbp	0.557289	0.674078	0.995567	0.95477	0.692767	0.999964	Ctcf	0.261884	0.018609	0.939209	1	0.0299362	0.989323	Dbp	0.661174	0.909544	0.95547	0.929602	0.934809	0.999995
Drd1ip	0.653574	0.511511	0.045686	1	0.549683	0.657878	Drd1ip	0.110263	0.005837	0.537636	0.95477	0.033226	0.999964	Dbp	0.330781	0.219193	0.929918	1	0.257465	0.989323	Drd1ip	0.556057	0.130113	0.989298	0.929602	0.262754	0.999995
Drd2	0.827629	0.486611	0.763431	1	0.537505	0.999994	Drd2	0.41478	0.626849	0.216576	0.95477	0.653336	0.999964	Drd1ip	0.421694	0.000284	0.953219	1	0.00150114	0.989323	Drd2	0.228484	0.761933	0.956069	0.929602	0.805472	0.999995
Egr1	0.241032	0.007468	0.764584	1	0.0384069	0.999994	Egr1	0.334819	3.1e-05	0.589099	0.95477	0.001147	0.999964	Drd2	0.23796	0.056149	0.037222	1	0.0783967	0.39349	Egr1	0.716222	0.414196	0.837397	0.929602	0.537728	0.999995
Ets1	0.832892	0.047733	0.689488	1	0.107399	0.999994	Ets1	0.414224	0.002309	0.856602	0.95477	0.0244094	0.999964	Egr1	0.842266	0.004618	0.631542	1	0.0103555	0.989323	Ets1	0.883371	0.629817	0.878527	0.946961	0.706827	0.999995
Fos	0.038547	0.00954	0.002213	0.693846	0.04293	0.094212	Fos	0.141155	0	0.112508	0.95477	0	0.999964	Esr2	0.160626	0.06208	0.180616	1	0.0850726	0.902169	Fos	0.573053	4e-06	0.199939	0.929602	0.000296	0.999995
Galr2	0.692309	0.221587	0.997751	1	0.312829	0.999994	Galr2	0.611647	0.025091	0.307754	0.95477	0.0807276	0.999964	Ets1	0.742101	0.027208	0.148352	1	0.0402678	0.844465	Gap43	0.316951	0.131377	0.621798	0.929602	0.262754	0.999995
Gap43	0.47177	0.003349	0.527673	1	0.0219207	0.999994	Gap43	0.186555	0.000338	0.843621	0.95477	0.0058164	0.999964	Fos	1	0	0.271447	1	0	0.989323	Gata2	0.753799	0.448766	0.986188	0.929602	0.572564	0.999995
Gata2	0.967824	0.473488	0.005904	1	0.537505	0.125676	Gata2	0.465733	0.044868	0.218386	0.95477	0.103898	0.999964	Gap43	0.919157	0.238387	0.956167	1	0.271394	0.989323	Gria1	0.692659	0.053521	0.986312	0.929602	0.165023	0.999995
Gria1	0.907923	0.031119	0.599388	1	0.0853354	0.999994	Gria1	0.785115	0.026515	0.926714	0.95477	0.0817546	0.999964	Gata2	0.378358	0.844816	0.699566	1	0.856389	0.989323	Gria2	0.786433	0.649517	0.787229	0.929602	0.706827	0.999995
Gria2	0.333397	0.081902	0.43268	1	0.159377	0.999994	Gria2	0.71532	0.003654	0.957387	0.95477	0.0270396	0.999964	Gria1	0.82776	1.8e-05	0.664107	1	0.0002664	0.989323	Gria3	0.533346	0.255153	0.990049	0.929602	0.364932	0.999995
Gria3	0.972381	0.135371	0.746056	1	0.216594	0.999994	Gria3	0.785904	0.041962	0.998195	0.95477	0.103898	0.999964	Gria2	0.692512	1e-06	0.763507	1	3.7e-05	0.989323	Hdac1	0.742338	0.081105	0.954685	0.929602	0.200059	0.999995
Hdac1	0.150977	0.003674	0.39281	1	0.022044	0.999994	Hdac1	0.239653	0.24125	0.966392	0.95477	0.302585	0.999964	Gria3	0.779232	1.8e-05	0.900928	1	0.0002664	0.989323	Hdac3	0.477484	0.638407	0.735279	0.929602	0.706827	0.999995
Hdac3	0.603792	0.271352	0.624499	1	0.355224	0.999994	Hdac3	0.715001	0.282413	0.841887	0.95477	0.342599	0.999964	Hdac1	0.366961	0.007165	0.868316	1	0.0147281	0.989323	Hdac5	0.459242	0.152743	0.996542	0.929602	0.269119	0.999995
Hdac5	0.90585	0.04964	0.957249	1	0.108305	0.999994	Hdac5	0.438411	0.147379	0.953386	0.95477	0.218121	0.999964	Hdac3	0.226643	0.005229	0.457884	1	0.0113808	0.989323	Hspb1	0.183884	0.002234	0.43503	0.929602	0.0275527	0.999995
Hspb1	1	0.000185	0.466149	1	0.002664	0.999994	Hspb1	0.922998	0.013771	0.322375	0.95477	0.0509527	0.999964	Hdac5	0.991612	0.000318	0.689035	1	0.00153659	0.989323	Htr1a	0.526293	0.01765	0.761374	0.929602	0.100469	0.999995
Htr1a	0.401354	0.006975	0.098285	1	0.0384069	0.693694	Htr1a	0.789705	0.032838	0.998958	0.95477	0.093462	0.999964	Hspb1	0.875044	0.022721	0.387342	1	0.0343133	0.989323	Htr2c	0.136943	0.181012	0.182942	0.929602	0.304429	0.999995
Htr2c	0.379605	0.350217	0.412518	1	0.434777	0.999994	Htr2c	0.072132	0.129333	0.002275	0.95477	0.199388	0.16835	Htr1a	0.817684	0.013304	0.207255	1	0.0220076	0.902169	Id1	0.697307	0.030607	0.314225	0.929602	0.125829	0.999995
Id1	0.088824	0.017619	0.102913	1	0.060408	0.693694	Id1	0.816433	0.009865	0.138616	0.95477	0.0405561	0.999964	Htr2c	0.207923	0.563844	0.928621	1	0.596064	0.989323	Id3	0.837464	0.223608	0.643239	0.929602	0.352064	0.999995
Id3	0.304203	1.4e-05	0.09234	1	0.000336	0.693694	Id3	0.347633	0.009008	0.811104	0.95477	0.0405561	0.999964	Id1	0.200334	0.020752	0.266864	1	0.0326734	0.989323	Il10ra	0.720331	0.000187	0.967396	0.929602	0.0040515	0.999995
Il10	0.517247	0.26765	0.402692	1	0.355224	0.999994	Il10ra	0.372203	0.001872	0.931008	0.95477	0.023088	0.999964	Id3	0.382362	0.006233	0.095324	1	0.0131783	0.657126	Il1r1	0.614474	0.740748	0.063403	0.929602	0.794425	0.999995
Il10ra	0.484443	0.041701	0.578103	1	0.100459	0.999994	Il1r1	0.851377	0.42919	0.431975	0.95477	0.474031	0.999964	Il10ra	0.71334	0.021538	0.919692	1	0.0332044	0.989323	Il6ra	0.448344	0.593344	0.99385	0.929602	0.696944	0.999995
Il6ra	0.264717	0.262058	0.111715	1	0.355224	0.693694	Il6ra	0.327443	0.121228	0.705926	0.95477	0.195019	0.999964	Il1r1	0.454004	0.01276	0.813396	1	0.0220076	0.989323	Jun	0.165	0.005771	0.863739	0.929602	0.0533817	0.999995
Jun	0.584025	5.3e-05	0.134885	1	0.000954	0.693694	Jun	0.811747	0.002874	0.9369	0.95477	0.0265845	0.999964	Il6ra	0.988577	0.009275	0.670343	1	0.0171588	0.989323	Jund	0.8362	0.647195	0.996938	0.929602	0.706827	0.999995
Jund	0.528898	0.058645	0.375661	1	0.120641	0.999994	Jund	0.897565	0.207894	0.820148	0.95477	0.269897	0.999964	Jun	0.885919	1.3e-05	0.966322	1	0.000259	0.989323	Ndrg2	0.424505	0.53319	0.936775	0.929602	0.64665	0.999995
Ndrg2	0.825769	0.140637	0.545446	1	0.220127	0.999994	Ndrg2	0.539266	0.376457	0.967936	0.95477	0.439329	0.999964	Jund	0.508899	0.008587	0.892689	1	0.0169043	0.989323	Npy	0.242221	0.300786	0.807655	0.929602	0.419965	0.999995
Npy	0.770797	0.00039	0.763233	1	0.00468	0.999994	Npy	0.750174	0.005501	0.873013	0.95477	0.033226	0.999964	Ndrg2	0.832262	0.034466	0.184065	1	0.0500095	0.902169	Npy2r	0.428149	0.935599	0.555502	0.929602	0.94657	0.999995
Npy2r	0.91888	0.471672	0.999994	1	0.537505	0.999994	Npy2r	0.111062	0.531431	0.216388	0.95477	0.561798	0.999964	Npy	0.100569	0.0044	0.000601	0.930263	0.010175	0.031487	Nr2f2	0.794028	0.541788	0.99608	0.929602	0.64665	0.999995
Nr2f2	0.731536	0.338597	0.505004	1	0.434777	0.999994	Nr2f2	0.631632	0.462593	0.99888	0.95477	0.50341	0.999964	Npy2r	0.705659	0.478966	0.01023	1	0.513674	0.151404	Nr4a1	0.7701	0.000219	0.277372	0.929602	0.0040515	0.999995
Nr4a1	0.767193	8e-06	0.006982	1	0.000288	0.125676	Nr4a1	0.674655	0.000296	0.021789	0.95477	0.0058164	0.537462	Nr2f2	0.913489	0.000137	0.25557	1	0.0010138	0.989323	Nr4a2	0.637201	0.065945	0.941611	0.929602	0.180579	0.999995
Nr4a2	0.554241	0.121874	0.380267	1	0.204068	0.999994	Nr4a2	0.839925	0.042408	0.887606	0.95477	0.103898	0.999964	Nr4a1	0.605422	0.00877	0.462462	1	0.0169043	0.989323	Ntf3	0.234455	0.992944	0.516549	0.929602	0.992944	0.999995
Ntrk2	0.233309	0.032223	0.891804	1	0.0853354	0.999994	Ntf3	0.515249	0.126194	0.422514	0.95477	0.198688	0.999964	Nr4a2	0.914467	0.093927	0.989323	1	0.12194	0.989323	Ntrk2	0.189148	0.349159	0.872642	0.929602	0.478477	0.999995
Oprm1	0.97134	0.639313	0.945383	1	0.648317	0.999994	Ntrk2	0.767497	0.111158	0.990228	0.95477	0.182793	0.999964	Ntf3	0.415391	0.107953	0.539969	1	0.135399	0.989323	Oprk1	0.711907	0.047774	0.372484	0.929602	0.160694	0.999995
Pax6	0.946436	0.215528	0.942073	1	0.312829	0.999994	Oprk1	0.093276	0.251233	0.863959	0.95477	0.309854	0.999964	Ntrk2	0.546252	0.00418	0.945337	1	0.00997806	0.989323	Oprm1	0.481968	0.151973	0.704682	0.929602	0.269119	0.999995
Penk1	0.905622	0.803424	0.450755	1	0.803424	0.999994	Oprm1	0.520039	0.061987	0.982189	0.95477	0.130916	0.999964	Oprm1	0.286286	0.234183	0.106561	1	0.270774	0.657126	Pax6	0.599958	0.129736	0.885198	0.929602	0.262754	0.999995
Pir	0.222983	0.081357	0.547916	1	0.159377	0.999994	Pax6	0.505932	0.415262	0.993724	0.95477	0.465597	0.999964	Pax6	0.844772	0.013001	0.904956	1	0.0220076	0.989323	Penk1	0.086035	0.144549	0.306449	0.929602	0.269119	0.999995
Plat	0.988489	0.032614	0.256654	1	0.0853354	0.999994	Penk1	0.908973	0.016009	0.418334	0.95477	0.0564127	0.999964	Penk1	0.089495	0.008909	0.607178	0.930263	0.0169043	0.989323	Pir	0.961185	0.00125	0.756458	0.987885	0.0185	0.999995
Pnoc	0.661157	0.482541	0.998837	1	0.537505	0.999994	Pir	0.891442	0.035711	0.9634	0.95477	0.0978746	0.999964	Pir	0.604993	0.001963	0.801923	1	0.00581048	0.989323	Plat	0.975032	0.256439	0.97858	0.988389	0.364932	0.999995
Rxra	0.602252	0.054307	0.571613	1	0.115003	0.999994	Plat	0.415063	0.201335	0.35664	0.95477	0.26605	0.999964	Plat	0.862064	4.4e-05	0.091554	1	0.000361778	0.657126	Pnoc	0.484616	0.02643	0.400889	0.929602	0.115788	0.999995
S100a10	0.702443	0	0.172229	1	0	0.826699	Pnoc	0.582419	0.08251	0.453796	0.95477	0.149767	0.999964	Pnoc	0.876792	1.4e-05	0.626822	1	0.000259	0.989323	Pomc	0.448242	0.473915	0.824938	0.929602	0.594402	0.999995
Scn2a1	0.762682	0.571225	0.624583	1	0.596061	0.999994	Rxra	0.649607	0.230516	0.838002	0.95477	0.294107	0.999964	Rxra	0.234805	0.013383	0.290146	1	0.0220076	0.989323	Rxra	0.752513	0.254094	0.506501	0.929602	0.364932	0.999995
Sp1	0.715541	0.492713	0.742383	1	0.537505	0.999994	S100a10	0.799272	0.065458	0.242253	0.95477	0.130916	0.999964	S100a10	0.35442	0.099692	0.470046	1	0.127193	0.989323	S100a10	0.07584	0.042984	0.310475	0.929602	0.151467	0.999995
Sst	0.974252	0.169697	0.35049	1	0.259961	0.999994	Scn2a1	0.860629	0.385174	0.976702	0.95477	0.439329	0.999964	Scn2a1	0.050549	0.000539	0.576937	0.851252	0.00221589	0.989323	Scn2a1	0.436025	0.379467	0.99628	0.929602	0.501439	0.999995
Stat1	0.008433	0.000479	0.002617	0.499392	0.00492686	0.094212	Sp1	0.644477	0.165331	0.710032	0.95477	0.222445	0.999964	Sp1	0.855754	0.003391	0.662468	1	0.00896193	0.989323	Sp1	0.795207	0.143326	0.898797	0.929602	0.269119	0.999995
Stat3	0.498006	0.033186	0.956941	1	0.0853354	0.999994	Sst	0.781829	0.098173	0.83788	0.95477	0.165109	0.999964	Sst	0.084906	0.263731	0.000851	0.930263	0.295698	0.031487	Sst	0.811967	0.034929	0.513244	0.929602	0.13283	0.999995
Stat5a	0.166997	0.364903	0.759178	1	0.445305	0.999994	Stat1	0.003161	0.006521	0.012789	0.233914	0.0344681	0.473193	Stat1	0.027614	0.000318	0.080283	0.681145	0.00153659	0.657126	Stat1	0.002155	1.3e-05	0.000192	0.15947	0.000481	0.014208
Tparl	0.013872	0.012385	0.121358	0.499392	0.04954	0.693694	Stat3	0.95477	0.505468	0.986786	0.95477	0.542096	0.999964	Stat3	0.335216	0.003168	0.983457	1	0.00868267	0.989323	Stat3	0.401887	0.254717	0.924302	0.929602	0.364932	0.999995
Yy1	0.832793	0.11674	0.452122	1	0.204068	0.999994	Stat5a	0.386144	0.683405	0.534777	0.95477	0.692767	0.999964	Stat5a	0.36581	0.759514	0.94983	1	0.780612	0.989323	Stat5a	0.99128	0.065615	0.555289	0.99128	0.180579	0.999995
							Tparl	0.299141	0.159829	0.841005	0.95477	0.220282	0.999964	Tparl	0.057517	0.00062	0.436924	0.851252	0.00241474	0.989323	Tparl	0.525716	0.0359	0.768147	0.929602	0.13283	0.999995
							Yy1	0.441976	0.813071	0.420127	0.95477	0.813071	0.999964	Yy1	0.510663	3.6e-05	0.852877	1	0.00036075	0.989323	Yy1	0.369733	0.004734	0.801451	0.929602	0.0500451	0.999995
